# Supplementary material for: Cancer-Associated Fibroblasts Influence Survival in Pleural Mesothelioma: Digital Gene Expression Analysis and Supervised Machine Learning Model
Source: Int J Mol Sci. 2023 Aug 4;24(15):12426. doi: 10.3390/ijms241512426 (PMC10419996; doi:10.3390/ijms241512426)
Supplement: Supplementary file 1 [file ijms-24-12426-s001.zip]

Archive with 1 entries (1 files):
- ijms-2490727-supplementary.pdf
